# Supplementary material for: Prescriber Commitment Posters to Increase Prudent Antibiotic Prescribing in English General Practice: A Cluster Randomized Controlled Trial
Source: Antibiotics (Basel). 2020 Aug 7;9(8):490. doi: 10.3390/antibiotics9080490 (PMC7569839; doi:10.3390/antibiotics9080490)
Supplement: Supplementary file 1 [file antibiotics-09-00490-s001.zip]

Archive with 3 entries (3 files):
- Additional File 1. Trial protocol.doc
- Additional File 2. Commitment poster.docx
- Additonal File 3. Intervention description BCT-T V1.docx
